# Supplementary material for: Uncovering BTB and CNC Homology1 (BACH1) as a Novel Cancer Therapeutic Target
Source: Front Genet. 2022 May 16;13:920911. doi: 10.3389/fgene.2022.920911 (PMC9149251; doi:10.3389/fgene.2022.920911)
Supplement: Supplementary file 1 [file DataSheet1.CSV]

No.	Gene symbol	Correlation
1	BACH1	1
2	MORC3	0.756402886
3	LTN1	0.739912141
4	XRN1	0.733691414
5	TMOD3	0.722982959
6	ITCH	0.722916219
7	ADAM10	0.722644538
8	MAP3K2	0.718527868
9	OTUD4	0.718137489
10	KIAA1033	0.711223105
11	RECQL	0.710721453
12	PIK3CA	0.708785982
13	ASXL2	0.708727964
14	RIF1	0.707006906
15	CAB39	0.705242461
16	OSBPL8	0.705124365
17	RLF	0.701283487
18	PICALM	0.699045662
19	WDR44	0.698744243
20	ACTR2	0.697533294
21	TRIP12	0.697281947
22	STRN	0.69718272
23	AP4E1	0.696913851
24	EEA1	0.696774598
25	ZBTB11	0.696724818
26	CTDSPL2	0.694769801
27	UBA6	0.693256156
28	WDR36	0.692936076
29	SCYL2	0.692433356
30	IREB2	0.691317937
31	SEC24A	0.689619878
32	DR1	0.688345828
33	RIC1	0.687211323
34	ACTR3	0.686886257
35	LUZP1	0.686346386
36	ROCK1	0.686020173
37	ZFP91	0.685888332
38	SPTY2D1	0.684861941
39	CREB1	0.684727275
40	ARL5A	0.68468529
41	DIS3	0.68441163
42	KDM5A	0.683982131
43	SMCHD1	0.68385647
44	PKN2	0.683335187
45	MFAP3	0.682745345
46	SP3	0.682331153
47	PTPN12	0.682139233
48	ARIH1	0.679141741
49	MAPK1	0.678288112
50	SLC30A7	0.677849918
51	FCF1	0.677820226
52	DDX3X	0.677482024
53	ZBTB21	0.676529077
54	SLAIN2	0.676393808
55	PAK2	0.676241184
56	TMX1	0.675051509
57	NEDD1	0.673855235
58	7-Mar	0.673799486
59	ANKRD13C	0.673759952
60	FOXN2	0.673387036
61	HIAT1	0.673048588
62	RBM27	0.672345375
63	SEC23A	0.671395905
64	PRKAA1	0.670979243
65	CNOT6L	0.670970178
66	DDX18	0.670671453
67	GABPA	0.670517343
68	RNF169	0.670452784
69	NUP160	0.67044033
70	MBNL1	0.670422311
71	ADAM17	0.670364388
72	MTF1	0.670297512
73	MCL1	0.669741906
74	STAG1	0.669519225
75	SMG1	0.669415015
76	RNF111	0.669022636
77	GPATCH2L	0.668296759
78	FBXW2	0.668171123
79	KPNA4	0.667911106
80	SEC24B	0.667875983
81	LATS1	0.666945161
82	RBM12	0.666919571
83	ZNF267	0.666704811
84	ACAP2	0.666511348
85	TNKS2	0.666345006
86	HERPUD2	0.665533586
87	ZNF148	0.664711318
88	FYTTD1	0.663526702
89	C16orf72	0.663364943
90	USP25	0.663139612
91	CDC27	0.662862597
92	TRAPPC10	0.662019482
93	GNA13	0.661033926
94	CCNYL1	0.661032693
95	SRFBP1	0.660982754
96	STRN3	0.660701885
97	SLK	0.660684331
98	ZNF770	0.660621523
99	SNAP23	0.660033249
100	SCAF11	0.659668392
101	CSGALNACT2	0.659615118
102	BZW1	0.659111392
103	NCOA3	0.658653959
104	CLPX	0.658584739
105	USP37	0.658499488
106	YTHDF3	0.658445149
107	NUP153	0.658434693
108	FAM91A1	0.658380346
109	MAPK6	0.65820533
110	TAB2	0.658177686
111	ZBTB1	0.658048619
112	ZMYM1	0.657882834
113	TMF1	0.657034014
114	EXOC5	0.65691729
115	SNX6	0.656333365
116	NUFIP2	0.656236177
117	MED13	0.655515266
118	ZNF699	0.655460907
119	GTF2H3	0.655075094
120	PDS5A	0.655071335
121	CPSF2	0.65439613
122	ROCK2	0.654357787
123	SHPRH	0.654262449
124	MALT1	0.654240489
125	TRPM7	0.653920138
126	ERLIN1	0.653724117
127	NRIP1	0.653333843
128	MIER1	0.653297554
129	TNPO1	0.653249532
130	AGFG1	0.653240222
131	TRIP11	0.653042431
132	DICER1	0.652704999
133	GAPVD1	0.652281785
134	TROVE2	0.652158349
135	KLHL20	0.652096386
136	PPTC7	0.651959773
137	BCLAF1	0.651559732
138	RP2	0.651476337
139	RASA2	0.651327091
140	OXSR1	0.651164061
141	AP1G1	0.651096057
142	MCMBP	0.651038013
143	SMC5	0.650920031
144	CRLF3	0.650546115
145	SSH1	0.65041723
146	USP24	0.650409875
147	CWC22	0.650187594
148	BRWD3	0.649512506
149	CCNT1	0.649459908
150	NAA15	0.649294731
151	UBXN7	0.649292264
152	NEK7	0.649106649
153	ERCC6L2	0.649093931
154	ELF1	0.649069965
155	SMNDC1	0.648662961
156	RAB21	0.648305238
157	RBM7	0.648211717
158	RPS6KA3	0.647768773
159	BNIP2	0.64758646
160	EVI5	0.64757694
161	ABCE1	0.647491466
162	LIMS1	0.647157646
163	SYNCRIP	0.646974668
164	HIPK3	0.646916466
165	C10orf12	0.646511248
166	SBNO1	0.646180599
167	EIF4G2	0.646125702
168	ATP11B	0.645772965
169	MOB1A	0.64573982
170	EIF3A	0.645304649
171	SMURF2	0.644942327
172	BTAF1	0.644816272
173	LEMD3	0.64469793
174	ZNF805	0.644667216
175	RANBP2	0.644041725
176	ZNF654	0.643462377
177	SEC23IP	0.643444401
178	EP300	0.643353395
179	SMAD5	0.643259437
180	NUP50	0.643226897
181	HP1BP3	0.643062935
182	SLC12A6	0.642768874
183	STX17	0.642666136
184	CHSY1	0.64260961
185	TMEM131	0.642342195
186	RBM12B	0.642263374
187	G2E3	0.642236645
188	TAOK1	0.642022564
189	NAA25	0.641977907
190	KLHL28	0.641794427
191	STAM2	0.641686412
192	ELK3	0.641511352
193	CAP1	0.641453533
194	DCUN1D1	0.641379491
195	UBE3C	0.641228318
196	NPEPPS	0.641105984
197	CYB5R4	0.640668214
198	NUPL1	0.640653954
199	GNAI3	0.640517341
200	PGM2	0.640367755
201	SP1	0.639951095
202	HMGXB4	0.639924091
203	FBXO28	0.639860584
204	REL	0.639808238
205	PUM2	0.639458915
206	DCAF17	0.639424991
207	KBTBD2	0.639312313
208	RAP1B	0.639278379
209	NUMB	0.639189065
210	SLC30A6	0.639185819
211	NPAT	0.638516781
212	HELZ	0.638425215
213	PPP1R12A	0.637966052
214	MEF2A	0.637858941
215	USP16	0.637459814
216	OTULIN	0.637201961
217	PDCD6IP	0.636617011
218	NFAT5	0.636522951
219	LRRC40	0.636472534
220	ELK4	0.636114327
221	ATXN1L	0.635968433
222	TGFBR1	0.635682883
223	SENP1	0.635616059
224	TMED5	0.63514923
225	PRPF40A	0.635122089
226	ZBED6	0.635034986
227	INTS2	0.635004931
228	KCTD9	0.634913876
229	GOSR1	0.634837604
230	IPMK	0.634751484
231	DDX21	0.634687763
232	PRDM10	0.634383329
233	DSE	0.634314377
234	BIRC6	0.634261551
235	ATXN7	0.634236821
236	SOCS5	0.634216858
237	NRAS	0.634212695
238	UBR1	0.633869738
239	MAP4K5	0.633845614
240	TSC22D2	0.633766293
241	SPATA5	0.633748366
242	ZNF484	0.633553155
243	UBR2	0.633411313
244	TAF1	0.633386913
245	SH3GLB1	0.633253903
246	CAND1	0.633205881
247	UBXN4	0.633142574
248	SMEK2	0.633087722
249	ATRX	0.633000987
250	FNDC3B	0.632764859
251	RAB8B	0.632759671
252	IPO7	0.632633996
253	SNX13	0.632575979
254	RSBN1	0.632531969
255	SOCS4	0.632140277
256	N4BP2	0.631649872
257	LARP4	0.631594023
258	SUZ12	0.631560562
259	MAPK14	0.631526105
260	ALG11	0.631513545
261	MGA	0.631411929
262	DSCR3	0.63129917
263	BTBD7	0.631285934
264	USO1	0.631097423
265	ZNF207	0.63108397
266	ABI1	0.630787975
267	METTL14	0.630592881
268	GTF2A1	0.630568382
269	AKAP10	0.630436412
270	KPNA1	0.630391113
271	SLMAP	0.630362462
272	PGGT1B	0.630360806
273	RBM41	0.630303124
274	IPO8	0.630290692
275	STAT3	0.630046169
276	SDE2	0.629866573
277	XRN2	0.629519614
278	GPATCH8	0.629288399
279	PTAR1	0.629115628
280	DYRK1A	0.629044529
281	KDM7A	0.628751956
282	DNAJB14	0.628736395
283	ZNF562	0.628625504
284	LIN54	0.628607185
285	CALCOCO2	0.628602333
286	ICE1	0.628571637
287	PUM1	0.628453066
288	TBC1D15	0.62829127
289	MED14	0.628231589
290	SLC38A2	0.628018592
291	GTF2H1	0.62795975
292	PUS7L	0.627955297
293	VPS4B	0.627584051
294	ADNP2	0.627377
295	ZNF143	0.627332206
296	MIB1	0.627212562
297	ZSCAN29	0.627207823
298	GMEB1	0.627054672
299	VCPIP1	0.626706237
300	RICTOR	0.626555024
301	ASB7	0.62652504
302	NUS1	0.626523153
303	USP8	0.626508183
304	CSNK1G3	0.62586582
305	JAK1	0.625685166
306	XPO4	0.625665995
307	MOSPD2	0.625450342
308	NEDD4	0.625339067
309	HIPK1	0.625251514
310	B3GALNT2	0.625129445
311	SMAD4	0.625119354
312	RC3H2	0.624924728
313	DPP8	0.62475657
314	SMC1A	0.624391155
315	QSER1	0.624332055
316	PCYT1A	0.624116381
317	BBX	0.62409241
318	AEBP2	0.623919666
319	ZNF507	0.623835575
320	FEM1B	0.62380982
321	UBE2G1	0.623690342
322	NOC3L	0.623624694
323	OPA1	0.623595274
324	ELF2	0.62358661
325	PHF3	0.623562208
326	NFATC3	0.623467648
327	PRRC2C	0.623226691
328	RBAK	0.623124544
329	SMARCAD1	0.622843619
330	CEPT1	0.622760661
331	CBFB	0.622677683
332	CLINT1	0.622574861
333	NCK1	0.622323262
334	SSR1	0.622258337
335	SLC10A7	0.622238852
336	CSDE1	0.622176204
337	HIF1A	0.622171864
338	CDK12	0.622096157
339	FOXN3	0.621828542
340	RSPRY1	0.621759304
341	ACBD3	0.621540899
342	TAB3	0.620330744
343	CMTR2	0.620248227
344	MTDH	0.62024082
345	WAC	0.620088338
346	DENND6A	0.620029489
347	REST	0.619908132
348	TMEM39A	0.619890504
349	CELF1	0.619701322
350	ABHD13	0.619601543
351	IFNAR1	0.61957428
352	ZNF845	0.619227371
353	TET2	0.619140522
354	TLK1	0.61899146
355	DDX46	0.618974748
356	RP11-449H3.3	0.618893884
357	HERC4	0.618885552
358	TCP11L2	0.618697191
359	NFKB1	0.61860889
360	ATP2A2	0.618580122
361	INO80	0.618569226
362	MANEA	0.618405929
363	API5	0.618308079
364	RCOR1	0.618256698
365	SPOPL	0.618225822
366	PLEKHM3	0.618140822
367	RGPD8	0.618058752
368	WDFY1	0.617953226
369	SCAF8	0.617789238
370	TAF1B	0.617755464
371	TAF2	0.617730323
372	PIKFYVE	0.61766944
373	SYNRG	0.617506092
374	STK4	0.617164876
375	MRE11A	0.617137522
376	UBE4A	0.617082627
377	SRBD1	0.617047
378	ATP13A3	0.617024901
379	SRSF10	0.61689834
380	NMD3	0.616572034
381	ENTPD7	0.61642346
382	YIPF5	0.616203105
383	RIOK3	0.616098545
384	RNF6	0.615999942
385	EFCAB14	0.615928854
386	AFF4	0.615576641
387	USP38	0.615457362
388	MTPN	0.615418951
389	RLIM	0.615086707
390	PBRM1	0.614879517
391	USP9X	0.614853483
392	ITPRIPL2	0.614836302
393	CEP350	0.614729781
394	PARG	0.614459768
395	POLK	0.614362064
396	RFX7	0.614358401
397	SPTLC1	0.613969251
398	MFSD1	0.613967631
399	HAUS2	0.613644746
400	WDR43	0.613548396
401	JOSD1	0.61342854
402	RNF138	0.613412094
403	LRRC58	0.613353824
404	PAPOLG	0.613316039
405	MED17	0.613304141
406	NAA50	0.613171435
407	TTC37	0.61310288
408	CBL	0.612882208
409	PPP1R15B	0.612811636
410	N4BP1	0.612784194
411	PIK3C2A	0.612675117
412	SDAD1	0.612627434
413	KLF7	0.612548898
414	CAPZA2	0.612536719
415	WASF2	0.612513729
416	ATP10D	0.612378564
417	ATF1	0.612144399
418	TBC1D23	0.612126358
419	UBE2D3	0.611694992
420	DDX52	0.61167329
421	BOD1L1	0.611534175
422	ETF1	0.611443133
423	KCMF1	0.611349797
424	CUL2	0.611021462
425	RNGTT	0.610928782
426	RAB10	0.610603965
427	PPP4R2	0.610509087
428	MCM9	0.610434314
429	NBN	0.610363823
430	ATP6V0A2	0.610151667
431	ATG2B	0.609750172
432	MED13L	0.609718205
433	QTRTD1	0.609410518
434	PPP2R5E	0.609319474
435	LCOR	0.609298046
436	ITGA4	0.609294729
437	NAMPT	0.609242553
438	CACUL1	0.609106052
439	ATAD2B	0.608973285
440	ERBB2IP	0.608942023
441	KPNA6	0.608621938
442	PHACTR2	0.608617438
443	WDR26	0.607981418
444	SRP72	0.607891593
445	WDR3	0.607808177
446	PPP6R3	0.607388935
447	DENND4C	0.606958927
448	ZNF292	0.606780517
449	DDX6	0.60669407
450	C12orf4	0.606224444
451	EIF4E	0.606191914
452	ZZZ3	0.606150412
453	EHBP1	0.60595389
454	RAB3GAP1	0.605928378
455	CFAP97	0.605778824
456	MYO9A	0.605697053
457	RAB3GAP2	0.605456651
458	PPP4R1	0.605452621
459	CHUK	0.605133523
460	ADAM9	0.605067231
461	DLG1	0.604876898
462	SEL1L	0.604847982
463	G3BP2	0.604603771
464	HEATR1	0.604228472
465	SLC4A7	0.604189017
466	HECA	0.604163404
467	MCTP1	0.604141996
468	KIF2A	0.604109994
469	BLOC1S6	0.604063188
470	ARL5B	0.603924246
471	FBXL4	0.603884087
472	SLC33A1	0.603799321
473	GOPC	0.603723443
474	TET3	0.603673671
475	CLASP1	0.603458805
476	INVS	0.60344726
477	ZMYM6	0.603430738
478	G3BP1	0.603094692
479	TMTC3	0.602790528
480	KLHL11	0.602553892
481	RP11-244H3.4	0.602452324
482	ZBTB34	0.602448311
483	VPS37A	0.602406633
484	YME1L1	0.602220043
485	ALG10	0.602192173
486	MEX3C	0.602181025
487	STYX	0.602175312
488	UBE3A	0.602143767
489	SLC25A46	0.601991197
490	RPE	0.601930819
491	KLF3	0.601748669
492	EIF2AK2	0.601679771
493	EPC2	0.601629831
494	PDS5B	0.601571727
495	CNOT6	0.601357762
496	INTS6	0.601189922
497	NSD1	0.60115615
498	UBQLN1	0.60111264
499	TRAF6	0.601016805
500	ZNF460	0.601000843
